# Supplementary material for: Aflatoxins in food products consumed in the Kingdom of Saudi Arabia: A preliminary dietary risk assessment
Source: Food Sci Nutr. 2023 Jun 27;11(10):5948–58. doi: 10.1002/fsn3.3526 (PMC10563739; doi:10.1002/fsn3.3526)
Supplement: Supplementary file 1 — Tables S1–S2 [file FSN3-11-5948-s001.xlsx]

## Sheet: Mean concentrations
Food group	Food item	No. of samples	Concentration (µg/kg)
			Mean ± SD
			AFB1		AFB2		AFG1		AFG2		AFT
			LB	UB	LB	UB	LB	UB	LB	UB	LB	UB
Cereals and grains	Breakfast cereals	50	0.027 ± 0.082	0.261 ± 0.007	0 ± 0.000	0.05 ± 0.000	0 ± 0.000	0.61 ± 0.000	0 ± 0.000	0.17 ± 0.000	0.027 ± 0.082	1.09 ± 0.01
	Cake	25	0 ± 0.000	0.26 ± 0.000	0 ± 0.000	0.05 ± 0.000	0 ± 0.000	0.61 ± 0.000	0 ± 0.000	0.17 ± 0.000	0 ± 0.000	1.08 ± 0.05
	Corn	20	0.225 ± 0.541	0.433 ± 0.453	0 ± 0.000	0.05 ± 0.000	0 ± 0.000	0.61 ± 0.000	0 ± 0.000	0.17 ± 0.000	0.225 ± 0.541	1.26 ± 0.45
	Dessert mixes	46	0 ± 0.000	0.26 ± 0.000	0 ± 0.000	0.05 ± 0.000	0 ± 0.000	0.61 ± 0.000	0 ± 0.000	0.17 ± 0.000	0 ± 0.000	1.09 ± 0.00
	Groats	17	0 ± 0.000	0.26 ± 0.000	0 ± 0.000	0.05 ± 0.000	0 ± 0.000	0.61 ± 0.000	0 ± 0.000	0.17 ± 0.000	0 ± 0.000	1.09 ± 0.00
	Oats	9	0 ± 0.000	0.26 ± 0.000	0 ± 0.000	0.05 ± 0.000	0 ± 0.000	0.61 ± 0.000	0 ± 0.000	0.17 ± 0.000	0 ± 0.000	1.09 ± 0.00
	Pasta	53	0 ± 0.000	0.26 ± 0.000	0 ± 0.000	0.05 ± 0.000	0 ± 0.000	0.61 ± 0.000	0 ± 0.000	0.17 ± 0.000	0 ± 0.000	1.09 ± 0.00
	Popcorn	25	0 ± 0.000	0.26 ± 0.000	0 ± 0.000	0.05 ± 0.000	0 ± 0.000	0.61 ± 0.000	0 ± 0.000	0.17 ± 0.000	0 ± 0.000	1.09 ± 0.00
	Rice	164	0.149 ± 0.437	0.355 ± 0.375	0.021 ± 0.202	0.067 ± 0.197	0.01 ± 0.122	0.616 ± 0.074	0.009 ± 0.116	0.178 ± 0.103	0.188 ± 0.735	1.22 ± 0.63
	Semolina	38	0.007 ± 0.042	0.26 ± 0.000	0 ± 0.000	0.05 ± 0.000	0 ± 0.000	0.61 ± 0.000	0 ± 0.000	0.17 ± 0.000	0.007 ± 0.042	1.09 ± 0.00
	Wheat	22	0 ± 0.000	0.26 ± 0.000	0 ± 0.000	0.16 ± 0.000	0 ± 0.000	0.61 ± 0.000	0 ± 0.000	0.17 ± 0.000	0 ± 0.000	1.2 ± 0.00
	Wheat flour	75	0 ± 0.000	0.26 ± 0.000	0 ± 0.000	0.16 ± 0.000	0 ± 0.000	0.56 ± 0.000	0 ± 0.000	0.17 ± 0.000	0 ± 0.000	1.15 ± 0.00
Nuts and seeds	Almonds	160	0.07 ± 0.416	0.874 ± 0.299	0.013 ± 0.097	0.169 ± 0.097	0.04 ± 0.326	0.59 ± 0.260	0.026 ± 0.233	0.183 ± 0.216	0.149 ± 0.887	1.81 ± 0.70
	Cashew	145	0.018 ± 0.123	0.84 ± 0.006	0.003 ± 0.023	0.16 ± 0.000	0.013 ± 0.094	0.542 ± 0.024	0.001 ± 0.014	0.17 ± 0.000	0.036 ± 0.249	1.71 ± 0.03
	Halawa tahiniah	6	1.208 ± 2.342	1.768 ± 2.012	0.11 ± 0.192	0.217 ± 0.125	0 ± 0.000	0.56 ± 0.000	0 ± 0.000	0.17 ± 0.000	1.318 ± 2.532	2.72 ± 2.14
	Hazelnuts	30	0.26 ± 0.775	0.988 ± 0.542	0.13 ± 0.412	0.268 ± 0.368	0.136 ± 0.365	0.621 ± 0.187	0.15 ± 0.448	0.297 ± 0.399	0.675 ± 1.970	2.17 ± 1.46
	Pistachio	432	0.278 ± 1.577	1.05 ± 1.452	0.035 ± 0.228	0.18 ± 0.210	0.047 ± 0.326	0.593 ± 0.250	0.006 ± 0.049	0.173 ± 0.029	0.366 ± 1.929	1.99 ± 1.72
	Sunflower seeds	46	0 ± 0.000	0.84 ±0.000	0 ± 0.000	0.16 ± 0.000	0 ± 0.000	0.56 ± 0.000	0.497 ± 0.912	0.59 ± 0.863	0.497 ± 0.912	2.15 ± 0.86
	Walnuts	62	0 ± 0.000	0.84 ± 0.000	0 ± 0.000	0.16 ± 0.000	0 ± 0.000	0.56 ± 0.000	0 ± 0.000	0.17 ± 0.000	0 ± 0.000	1.73 ± 0.00
	Peanut butter	91	3.777 ± 3.737	3.906 ± 3.615	0.618 ± 0.684	0.644 ± 0.663	0.344 ± 1.386	0.819 ± 1.278	0.139 ± 0.574	0.287 ± 0.540	4.828 ± 5.307	5.6 ± 5.06
	Other nuts and seeds	169	0.082 ± 0.441	0.887 ± 0.301	0.011 ± 0.054	0.163 ± 0.026	0.002 ± 0.030	0.516 ± 0.124	0.002 ± 0.021	0.171 ± 0.008	0.096 ± 0.477	1.737 ± 0.296
Pulses, legumes, beans and its products	Beans	63	0 ± 0.000	0.26 ± 0.000	0 ± 0.000	0.05 ± 0.000	0 ± 0.000	0.61 ± 0.000	0 ± 0.000	0.17 ± 0.000	0.004 ± 0.033	1.09 ± 0.00
	Broad beans	19	0.191 ± 0.744	0.424 ± 0.683	0.013 ± 0.044	0.057 ± 0.032	0 ± 0.000	0.61 ± 0.000	0 ± 0.000	0.17 ± 0.000	0.203 ± 0.759	1.26 ± 0.68
	Chickpeas	128	0.002 ± 0.023	0.26 ± 0.000	0 ± 0.000	0.05 ± 0.000	0 ± 0.000	0.61 ± 0.000	0 ± 0.000	0.17 ± 0.000	0.004 ± 0.032	1.09 ± 0.00
	Cowpeas	44	0 ± 0.000	0.26 ± 0.000	0 ± 0.000	0.05 ± 0.000	0 ± 0.000	0.61 ± 0.000	0 ± 0.000	0.17 ± 0.000	0 ± 0.000	1.09 ± 0.00
	Lentils	85	0 ± 0.000	0.26 ± 0.000	0 ± 0.000	0.05 ± 0.000	0 ± 0.000	0.61 ± 0.000	0 ± 0.000	0.17 ± 0.000	0 ± 0.000	1.09 ± 0.00
	Peanuts	214	0.311 ± 0.777	0.975 ± 0.553	0.085 ± 0.323	0.206 ± 0.297	0.076 ± 0.339	0.602 ± 0.228	0.023 ± 0.179	0.185 ± 0.160	0.493 ± 1.446	1.96 ± 1.14
	Peas	40	0 ± 0.000	0.26 ± 0.000	0 ± 0.000	0.05 ± 0.000	0 ± 0.000	0.61 ± 0.000	0 ± 0.000	0.17 ± 0.000	0 ± 0.000	1.09 ± 0.00
	Soybeans	31	0.017 ± 0.065	0.26 ± 0.000	0.009 ± 0.034	0.054 ± 0.023	0 ± 0.000	0.61 ± 0.000	0 ± 0.000	0.17 ± 0.000	0.026 ± 0.082	1.09 ± 0.02
Spices	Spices	79	0.085 ± 0.409	0.89 ± 0.270	0.025 ± 0.200	0.2 ± 0.179	0.038 ± 0.239	1.51 ± 0.000	1.025 ± 6.168	1.597 ± 6.074	1.172 ± 6.215	4.2 ± 6.09
Supplementary material: Table S1: The occurrence of four aflatoxins and total aflatoxins (µg/kg) in the selected food items analyzed in the National Food Monitoring Program in the Kingdom of Saudi Arabia between 2015 and 2020.

## Sheet: Estimated dietary intake
Food group	Food item	The estimated dietary intake (ug/kg bw/day)										Contribution (%)
		AFB1		AFB2		AFG1		AFG2		AFT
		LB	UB	LB	UB	LB	UB	LB	UB	LB	UB
Cereals and grains	Breakfast cereals	9.28369e-07	8.97423e-06	0	1.7192e-06	0	2.09743e-05	0	5.84529e-06	9.28369e-07	3.74786e-05	0.44
	Corn	2.03003e-06	3.90668e-06	0	4.51118e-07	0	5.50364e-06	0	1.5338e-06	2.03003e-06	1.13682e-05	0.96
	Rice	0.000175188	0.000417394	2.46909e-05	7.87758e-05	1.17576e-05	0.000724267	1.05818e-05	0.000209285	0.000221043	0.00143443	83.3
	Semolina	3.59917e-09	1.33684e-07	0	2.57084e-08	0	3.13642e-07	0	8.74085e-08	3.59917e-09	5.60443e-07	0.002
Nuts and seeds	Almonds	5.70915e-07	7.12829e-06	1.06027e-07	1.37835e-06	3.26237e-07	4.812e-06	2.12054e-07	1.49254e-06	1.21523e-06	1.47622e-05	0.27
	Cashew	1.11787e-07	5.21674e-06	1.86312e-08	9.93665e-07	8.07353e-08	3.36604e-06	6.21041e-09	1.05577e-06	2.23575e-07	1.06198e-05	0.05
	Halawa tahiniah	1.72571e-06	2.52571e-06	1.57143e-07	3.1e-07	0	8e-07	0	2.42857e-07	1.88286e-06	3.88571e-06	0.82
	Hazelnuts	3.79928e-07	1.44373e-06	1.89964e-07	3.91618e-07	1.98732e-07	9.07444e-07	2.19189e-07	4.33995e-07	9.86352e-07	3.17094e-06	0.18
	Pistachio	3.39509e-06	1.28232e-05	4.27439e-07	2.19826e-06	5.73989e-07	7.24204e-06	7.32752e-08	2.11277e-06	4.46979e-06	2.4303e-05	1.61
	Sunflower seeds	0	2.84068e-06	0	5.41081e-07	0	1.89378e-06	1.68073e-06	1.99524e-06	1.68073e-06	7.27078e-06	0
	Peanut butter	1.03873e-05	1.07421e-05	1.69959e-06	1.7711e-06	9.46053e-07	2.25238e-06	3.82271e-07	7.89294e-07	1.32777e-05	1.54009e-05	4.94
	Other nuts and seeds	7.98583e-07	4.01827e-06	6.63373e-08	6.88725e-07	2.95771e-08	1.82111e-06	1.26759e-08	7.22527e-07	9.08441e-07	7.22527e-06	0.38
Pulses, legumes, beans and its products	Beans	0	6.85199e-06	0	1.31769e-06	0	1.60758e-05	0	4.48014e-06	1.05415e-07	2.87256e-05	0
	Broad beans	6.78593e-06	1.50641e-05	4.6187e-07	2.02512e-06	0	2.16724e-05	0	6.03984e-06	7.21228e-06	4.47659e-05	3.23
	Chickpeas	1.33962e-07	1.74151e-05	0	3.34905e-06	0	4.08585e-05	0	1.13868e-05	2.67924e-07	7.30094e-05	0.06
	Peanuts	6.06241e-06	1.90059e-05	1.65693e-06	4.01562e-06	1.48149e-06	1.1735e-05	4.48345e-07	3.60626e-06	9.61019e-06	3.82068e-05	2.88
	Soybeans	6.17343e-09	9.44172e-08	3.26829e-09	1.96097e-08	0	2.21517e-07	0	6.17343e-08	9.44172e-09	3.95826e-07	0.003
Spices	Spices	1.75508e-06	1.83768e-05	5.16201e-07	4.12961e-06	7.84626e-07	3.11786e-05	2.11642e-05	3.29749e-05	2.41995e-05	8.67218e-05	0.83
Supplementary material: Table S2: the estimated dietary intake to four aflatoxins and total aflatoxins (µg/kg bw/day) from the selected food items and the contribution of each food item to the total dietary intake of AFB1.
